# Supplementary material for: Toxoplasma gondii HOOK-FTS-HIP Complex is Critical for Secretory Organelle Discharge during Motility, Invasion, and Egress
Source: mBio. 2023 Apr 24;14(3):e00458-23. doi: 10.1128/mbio.00458-23 (PMC10294612; doi:10.1128/mbio.00458-23)
Supplement: TABLE S1 [file mbio.00458-23-s0008.xlsx]

## Sheet: AMA1-BirA
			Total Peptide count
ToxoDB Description	Accession Number	Molecular Weight	RH	AMA1-BirA
acetyl-CoA carboxylase ACC1	TGGT1_221320	288 kDa	239	304
pyruvate carboxylase	TGGT1_284190	152 kDa	130	134
rhoptry neck protein RON2	TGGT1_300100	166 kDa	0	45
protein phosphatase 2C domain-containing protein	TGGT1_232340	60 kDa	0	32
apical membrane antigen AMA1	TGGT1_255260	63 kDa	0	13
hypothetical protein	TGGT1_235340	77 kDa	0	9
alveolin domain containing intermediate filament IMC1	TGGT1_231640	70 kDa	0	8
regulator of chromosome condensation (RCC1) repeat-containing protein	TGGT1_248640	193 kDa	0	7
putative elongation factor 1-alpha (EF-1-ALPHA)	TGGT1_286420A (+1)	50 kDa	0	6
CorA family Mg2+ transporter protein	TGGT1_305190	91 kDa	0	5
microneme protein MIC2	TGGT1_201780	83 kDa	0	4
hypothetical protein	TGGT1_291180	579 kDa	0	4
hypothetical protein	TGGT1_248160	122 kDa	3	3
putative U1 snRNP-associated protein Usp106	TGGT1_262960	45 kDa	3	3
ankyrin repeat-containing protein	TGGT1_261710	23 kDa	0	3
C2 domain-containing protein	TGGT1_295472	175 kDa	0	2
histone H4	TGGT1_239260	11 kDa	3	2
CorA family Mg2+ transporter protein	TGGT1_235402	128 kDa	0	2
actin ACT1	TGGT1_411760	32 kDa	1	2
kelch repeat-containing protein	TGGT1_229000	68 kDa	0	2
hypothetical protein	TGGT1_209600	50 kDa	0	2
heat shock protein HSP70	TGGT1_273760	72 kDa	0	2
hypothetical protein	TGGT1_212210	29 kDa	0	2
fructose-1,6-bisphosphate aldolase	TGGT1_236040	47 kDa	0	2
ATPase/histidine kinase/DNA gyrase B/HSP90 domain-containing protein	TGGT1_297780	148 kDa	0	2
alveolin domain containing intermediate filament IMC10	TGGT1_230210	61 kDa	0	2
phosphofructokinase PFKII	TGGT1_226960	131 kDa	0	2
actin ACT1	TGGT1_209030	42 kDa	0	2
kelch repeat-containing protein	TGGT1_203810	58 kDa	0	2
GAP45 protein (GAP45)	TGGT1_223940	27 kDa	0	2
dynamin-related protein DRPB	TGGT1_321620	96 kDa	0	2
hypothetical protein	TGGT1_200460	48 kDa	0	2
slc30a2 protein	TGGT1_251630	97 kDa	0	2
heat shock protein HSP90	TGGT1_288380	82 kDa	0	2
hypothetical protein	TGGT1_255740	182 kDa	0	2
hypothetical protein	TGGT1_249970	25 kDa	0	1
alveolin domain containing intermediate filament IMC4	TGGT1_231630	50 kDa	0	1
hypothetical protein (HOOK)	TGGT1_289100	79 kDa	0	1
hypothetical protein	TGGT1_209420	27 kDa	0	1
acetyl-coA carboxylase ACC2	TGGT1_218560	365 kDa	2	1
histone H2A1	TGGT1_261250 (+1)	20 kDa	1	1
putative polyubiquitin UbC	TGGT1_219820 (+1)	34 kDa	0	1
TBC domain-containing protein	TGGT1_226850	118 kDa	1	1
hypothetical protein	TGGT1_289120	290 kDa	0	1
hypothetical protein	TGGT1_205320	80 kDa	0	1
MIF4G domain-containing protein	TGGT1_254940	385 kDa	1	1
translation initiation factor 3 subunit	TGGT1_294670	32 kDa	0	1
14-3-3 protein	TGGT1_263090	37 kDa	0	1
putative ATPase synthase subunit alpha	TGGT1_204400	62 kDa	0	1
cytokine induced apoptosis inhibitor 1 family protein	TGGT1_216900	48 kDa	0	1
hypothetical protein	TGGT1_225540	51 kDa	0	1
catalase	TGGT1_232250	57 kDa	0	1
ribosomal-ubiquitin protein RPS27A	TGGT1_245620	17 kDa	0	1
ATP-binding cassette sub-family F member 1	TGGT1_318710	89 kDa	0	1
hypothetical protein	TGGT1_227820	213 kDa	0	1
hypothetical protein	TGGT1_222180	22 kDa	0	1

## Sheet: GST-Rab11A
			Total number of peptides			Number of shared peptides			Total number of spectra
Protein name	Accession numbers	Molecular weight (Da)	GST GTP	GST-Rab GTP	GST-Rab GDP	GST GTP	GST-Rab GTP	GST-Rab GDP	GST GTP	GST-Rab GTP	GST-Rab GDP
hypothetical protein putative pseudouridylate synthase	TGGT1_224210	129519	1	24	28	0	0	0	1	48	69
putative rab GDI alpha	TGGT1_202380	51022	1	20	24	0	0	0	1	76	174
hypothetical protein, HOOK protein	TGGT1_289100	78763.9		16			0			21
rhoptry protein ROP5	TGGT1_308090	60777.1	4	15	19	0	11	13	13	27	36
Sec23/Sec24 trunk domain-containing protein	TGGT1_291680	87597.2	2	15	16	0	0	0	2	20	30
beta-tubulin	TGGT1_266960	50073.2	4	14	15	0	9	9	4	18	19
