# Supplementary material for: Toxoplasma gondii HOOK-FTS-HIP Complex is Critical for Secretory Organelle Discharge during Motility, Invasion, and Egress
Source: mBio. 2023 Apr 24;14(3):e00458-23. doi: 10.1128/mbio.00458-23 (PMC10294612; doi:10.1128/mbio.00458-23)
Supplement: TABLE S2 [file mbio.00458-23-s0009.xlsx]

## Sheet: IP#1
			Total number of peptide		Total number of spectrum
Protein name	Protein accession numbers	Protein molecular weight (Da)	Control IP	anti-HA (HOOK)	Control IP	anti-HA (HOOK)
hypothetical protein : HOOK	TGGT1_289100	78763.9		44		94
hypothetical protein	TGGT1_316650	135264		31		53
rhoptry kinase family protein ROP37 (incomplete catalytic triad)	TGGT1_294560,TGME49_294560,TGVEG_294560	83585.9		17		28
ubiquitin-conjugating enzyme subfamily protein : FTS	TGGT1_264050,TGME49_264050,TGVEG_264050	34431		7		12
hypothetical protein : HIP	TGGT1_306920	49799.1		8		11
putative protein disulfide isomerase-related protein (provisional)	TGGT1_249270,TGME49_249270,TGVEG_249270	59881.6		4		8
fructose-1,6-bisphosphate aldolase	TGGT1_236040,TGME49_236040,TGVEG_236040	46961.8		5		6
glyceraldehyde-3-phosphate dehydrogenase GAPDH1	TGGT1_289690,TGME49_289690,TGVEG_289690	53339.3		4		5
aminopeptidase N, putative	TGME49_224350,TGVEG_224350	156765		5		5
ribosomal protein RPS6	TGGT1_210690,TGME49_210690,TGVEG_210690	28957.2		2		4
prolyl-tRNA synthetase (ProRS)	TGGT1_219850,TGME49_219850,TGVEG_219850	93446.7		3		4
rhoptry neck protein RON3	TGGT1_223920,TGME49_223920,TGVEG_223920	223040		4		4
lactate dehydrogenase LDH1	TGGT1_232350,TGME49_232350,TGVEG_232350	35548.1		4		4
redoxin domain-containing protein	TGGT1_286630,TGME49_286630,TGVEG_286630	31121.5		3		4
phosphofructokinase PFKII	TGGT1_226960,TGME49_226960,TGVEG_226960	131363	2	11	2	14
NAD/NADP octopine/nopaline dehydrogenase, alpha-helical domain-containing protein	TGGT1_290200,TGME49_290200,TGVEG_290200	48073.8	1	6	1	6
guanine nucleotide-binding protein	TGGT1_216880,TGME49_216880,TGVEG_216880	35146.7		2		3
serine-threonine phosophatase 2C (PP2C)	TGGT1_231850,TGME49_231850,TGVEG_231850	36790.4		3		3
ribosomal protein RPS3	TGGT1_232300,TGME49_232300,TGVEG_232300	28637.6		3		3
SAG-related sequence SRS29B	TGGT1_233460	34828.5		3		3
myosin A	TGGT1_235470,TGME49_235470,TGVEG_235470	93337.3		3		3
AP2 domain transcription factor AP2XII-5	TGGT1_247730	161744		2		3
RNA recognition motif-containing protein	TGGT1_262620,TGME49_262620,TGVEG_262620	31760.6		3		3
hypothetical protein	TGGT1_297430,TGME49_297430,TGVEG_297430	25337.3		1		3
tRNA methyl transferase	TGGT1_309110	171490		1		3
putative heat shock protein 90	TGGT1_244560,TGME49_244560,TGVEG_244560	97556.3	3	13	3	14
rhoptry protein ROP8	TGVEG_363030	66974.2	1	6	2	8
phosphoribosylpyrophosphate synthetase	TGGT1_220100,TGME49_220100,TGVEG_220100	61040.8	1	4	1	4
ribosomal protein RPL3	TGGT1_227360,TGME49_227360,TGVEG_227360	44056.5	1	2	1	4
nuclease and tudor domain-containing protein	TGGT1_238050,TGME49_238050,TGVEG_238050	114223	1	4	1	4
rhoptry kinase family protein ROP39	TGGT1_262050,TGVEG_262050	65102.4	1	4	1	4
CMGC kinase, CK2 family	TGGT1_263070,TGME49_263070,TGVEG_263070	59869.6	1	3	1	4
isocitrate dehydrogenase	TGGT1_313140,TGME49_313140,TGVEG_313140	68316.7	1	4	1	4
ribosomal protein RPL4 (RPL4)	TGME49_309120,TGVEG_309120	49258.5	1	3	1	4
ribosomal protein RPS4	TGGT1_207440,TGME49_207440,TGVEG_207440	35507.9		2		2
DEAD/DEAH box helicase domain-containing protein	TGGT1_222140	133781		2		2
dense granule protein GRA3	TGGT1_227280,TGVEG_227280	24242.4		1		2
histone deacetylase HDAC3	TGGT1_227290,TGME49_227290,TGVEG_227290	50458.5		2		2
heat shock protein	TGGT1_251780	78257		2		2
pyruvate kinase PyK1	TGGT1_256760,TGME49_256760,TGVEG_256760	57529.4		2		2
zinc finger (CCCH type) motif-containing protein	TGGT1_256820	60404.3		2		2
mRNA export protein	TGGT1_272350,TGME49_272350,TGVEG_272350	41476.6		2		2
poly(ADP-ribose) glycohydrolase	TGGT1_280380,TGME49_280380,TGVEG_280380	61838		2		2
SAG-related sequence SRS29B (SRS29B)	TGME49_233460,TGVEG_233460	34731.1		2		2
zinc finger (CCCH type) motif-containing protein	TGME49_256820,TGVEG_256820	97528		2		2
CorA family Mg2+ transporter protein	TGVEG_235402	127804		1		2

## Sheet: IP#2
			Total number of peptide		Total number of spectrum
Protein name	Protein accession numbers	Protein molecular weight (Da)	Control IP	anti-HA (HOOK)	Control IP	anti-HA (HOOK)
hypothetical protein : HOOK	TGGT1_289100	78763.9		40		136
hypothetical protein	TGGT1_316650	135264		24		55
hypothetical protein : HIP	TGGT1_306920	49799.1		15		27
FTS: ubiquitin-conjugating enzyme subfamily protein :	TGGT1_264050.TGME49_264050.TGVEG_264050	34431		8		14
ribosomal protein RPS7	TGGT1_239100.TGME49_239100.TGVEG_239100	22587.5	1	4	1	4
rhoptry kinase family protein ROP40 (incomplete catalytic triad)	TGGT1_291960	57905.1	1	4	1	4
PCI domain-containing protein	TGGT1_217820.TGME49_217820.TGVEG_217820	51723.5		2		2
ATP synthase F1 gamma subunit	TGGT1_231910.TGME49_231910.TGVEG_231910	34530.8		2		2
hypothetical protein	TGGT1_321680.TGVEG_321680	40688.6		2		2
hypothetical protein	TGME49_321680	40660.6		2		2
glutamate 5-kinase domain-containing protein	TGGT1_265010	100526	1	2	1	3
chaperonin GroS protein	TGGT1_273960	39935.2	1	3	1	3
glutamate 5-kinase domain-containing protein	TGME49_265010	101292	1	2	1	3
catalase	TGGT1_232250	57270.3	3	4	3	6
ribosomal protein RPL7	TGGT1_314810.TGME49_314810.TGVEG_314810	30123	2	3	3	6
putative rab GDI alpha	TGGT1_202380.TGME49_202380.TGVEG_202380	51022	1	2	1	2
hypothetical protein	TGGT1_210370.TGME49_210370.TGVEG_210370	52480.5	1	2	1	2
acid phosphatase GAP50	TGGT1_219320.TGME49_219320.TGVEG_219320	46606.7	1	2	1	2
ribosomal protein RPS3	TGGT1_232300.TGME49_232300.TGVEG_232300	28637.6	1	2	1	2
ribosomal protein RPL21	TGGT1_245680.TGME49_245680.TGVEG_245680	17893.4	1	1	1	2
2-oxoglutarate/malate translocase OMT	TGGT1_274060.TGME49_274060.TGVEG_274060	35073.2	1	2	1	2
NAD/NADP octopine/nopaline dehydrogenase. alpha-helical domain-containing protein	TGGT1_290200.TGME49_290200.TGVEG_290200	48073.8	1	2	1	2
hypothetical protein	TGGT1_309600.TGME49_309600.TGVEG_309600	106577	1	1	1	2
hypothetical protein	TGME49_228630	34812	1	2	1	2
serine hydroxymethyltransferase 2. putative	TGME49_234190	65116.6	1	2	1	2
CorA family Mg2+ transporter protein	TGVEG_235402	127804	1	1	1	2
SAP domain-containing protein	TGGT1_202870.TGME49_202870.TGVEG_202870	42347.4		1		1
fructose-bisphospatase I	TGGT1_205380.TGME49_205380.TGVEG_205380	42233.5		1		1
glycosyltransferase	TGGT1_209960.TGME49_209960.TGVEG_209960	188884		1		1
lanthionine synthetase C family protein	TGGT1_213730.TGME49_213730.TGVEG_213730	46388.7		1		1
rRNA pseudouridine synthase	TGGT1_214210.TGME49_214210.TGVEG_214210	56744.7		1		1
putative alpha-glucan water dikinase 1	TGGT1_214260.TGME49_214260	191549		1		1
putative DNA replication licensing factor MCM4	TGGT1_219700.TGME49_219700.TGVEG_219700	111926		1		1
FAD binding domain-containing protein	TGGT1_220360.TGVEG_220360	148626		1		1
rhoptry neck protein RON4	TGGT1_229010.TGME49_229010.TGVEG_229010	107340		1		1
3-hydroxyacyl-CoA dehydrogenase. NAD binding domain-containing protein	TGGT1_232090.TGME49_232090.TGVEG_232090	53788.9		1		1
hypothetical protein	TGGT1_234380.TGME49_234380.TGVEG_234380	38655.2		1		1
dehydrogenase E1 component family protein	TGGT1_239490	63902.9		1		1
putative prohibitin	TGGT1_243950.TGME49_243950.TGVEG_243950	30222.2		1		1
actin-related protein ARP1	TGGT1_248630.TGME49_248630.TGVEG_248630	42347.7		1		1
glutamate/leucine/phenylalanine/valine dehydrogenase family protein	TGGT1_249390	135502		1		1
hypothetical protein	TGGT1_249780	35518.2		1		1
hypothetical protein	TGGT1_253820.TGME49_253820.TGVEG_253820	25221.8		1		1
parasite porphobilinogen synthase PBGS	TGGT1_253900.TGME49_253900.TGVEG_253900	71363.5		1		1
hexokinase	TGGT1_265450.TGME49_265450.TGVEG_265450	51467.4		1		1
putative preprotein translocase Sec61	TGGT1_269980.TGME49_269980.TGVEG_269980	52166.9		1		1
selenide. water dikinase	TGGT1_280560.TGME49_280560.TGVEG_280560	137875		1		1
protein phosphatase PP2C-hn	TGGT1_282055.TGME49_282055.TGVEG_282055	51890		1		1
hypothetical protein	TGGT1_282180.TGME49_282180.TGVEG_282180	35196.1		1		1
hypothetical protein	TGGT1_287180.TGVEG_287180	226782		1		1
ribosomal-ubiquitin protein RPL40	TGGT1_289750.TGME49_289750.TGVEG_289750	14686		1		1
hypothetical protein	TGGT1_299780.TGME49_299780.TGVEG_299780	59191.5		1		1
ribosomal protein RPP2	TGGT1_309810.TGME49_309810.TGVEG_309810	11768.4		1		1
putative TCP-1 chaperonin	TGGT1_318410.TGME49_318410.TGVEG_318410	58666.7		1		1
hypothetical protein	TGME49_311890.TGVEG_311890	44136.5		1		1
SRP72 RNA-binding domain-containing protein	TGVEG_275802	79977.5		1		1
rhoptry protein ROP5	TGGT1_308090.TGVEG_308090	60777.1	4	7	6	10
myosin A	TGGT1_235470.TGME49_235470.TGVEG_235470	93337.3	2	3	2	3
putative adenine nucleotide translocator	TGGT1_249900.TGME49_249900.TGVEG_249900	35256.8	2	3	2	3
putative DnaJ protein	TGGT1_258390.TGME49_258390.TGVEG_258390	44620.1	2	2	2	3
hypothetical protein	TGGT1_275650	101171	1	3	2	3
hypothetical protein	TGME49_275650	101158	1	3	2	3
heat shock protein HSP28	TGGT1_286720.TGVEG_286720	31035.1	6	7	9	12
rhoptry protein ROP5 (ROP5)	TGME49_308090	61103.2	4	5	6	8
