# Supplementary material for: Toxoplasma gondii HOOK-FTS-HIP Complex is Critical for Secretory Organelle Discharge during Motility, Invasion, and Egress
Source: mBio. 2023 Apr 24;14(3):e00458-23. doi: 10.1128/mbio.00458-23 (PMC10294612; doi:10.1128/mbio.00458-23)
Supplement: TABLE S3 [file mbio.00458-23-s0010.xlsx]

## Sheet: HIP-mAID-3HA (KI-HOOK-3Ty)
		Condition	(-IAA)	(+IAA)
Accession Number	Description	Molecular Weight (kDa)	Peptide Count	Peptide Count
TGGT1_289100	HOOK	79	12	0
TGGT1_308090	rhoptry protein ROP5	61	9	8
TGGT1_306920	HIP	50	5	0
TGGT1_411760	Actin	32	4	4
TGGT1_232350	lactate dehydrogenase LDH1	36	4	0
TGGT1_288360	tryptophanyl-tRNA synthetase (TrpRS2)	77	4	0
TGGT1_232440	Brf1p family coiled coil protein	54	4	4
TGGT1_316400B	alpha tubulin TUBA1	48	4	0																													TRUE	Empty	| transcript=TGGT1_289100-t26_1 | gene=TGGT1_289100 | organism=Toxoplasma_gondii_GT1 | gene_product=hypothetical protein | transcript_product=hypothetical protein | location=TGGT1_chrIX:2793313-2802752(+) | protein_length=698 | sequence_SO=chromosome | SO=protein_coding | is_pseudo=false	TGGT1_289100-t26_1-p1		79 kDa		100% (12)		100% (45)	100% (41)	100% (39)
TGGT1_286420A	putative elongation factor 1-alpha (EF-1-ALPHA)	50	3	2																													TRUE	Empty	| transcript=TGGT1_308090-t26_1 | gene=TGGT1_308090 | organism=Toxoplasma_gondii_GT1 | gene_product=rhoptry protein ROP5 | transcript_product=rhoptry protein ROP5 | location=AAQM03000031:206-1855(-) | protein_length=549 | sequence_SO=contig | SO=protein_coding | is_pseudo=false	TGGT1_308090-t26_1-p1		61 kDa		100% (9)	100% (8)	100% (6)	100% (7)	100% (15)
TGGT1_233100	SPFH domain / Band 7 family protein	32	3	3																													TRUE	Empty	| transcript=TGGT1_306920-t26_1 | gene=TGGT1_306920 | organism=Toxoplasma_gondii_GT1 | gene_product=hypothetical protein | transcript_product=hypothetical protein | location=TGGT1_chrXI:162761-166466(-) | protein_length=475 | sequence_SO=chromosome | SO=protein_coding | is_pseudo=false	TGGT1_306920-t26_1-p1		50 kDa		100% (5)		100% (4)		100% (8)
TGGT1_273760	heat shock protein HSP70	72	3	0																													TRUE	Empty	| transcript=TGGT1_411760-t26_1 | gene=TGGT1_411760 | organism=Toxoplasma_gondii_GT1 | gene_product=actin | transcript_product=actin | location=AAQM03000536:57-991(+) | protein_length=287 | sequence_SO=contig | SO=protein_coding | is_pseudo=false	TGGT1_411760-t26_1-p1		32 kDa	TRUE	100% (4)	100% (4)	100% (2)	100% (4)	100% (3)
TGGT1_321450	Myb family DNA-binding domain-containing protein	437	3	2																													TRUE	Empty	| transcript=TGGT1_232350-t26_1 | gene=TGGT1_232350 | organism=Toxoplasma_gondii_GT1 | gene_product=lactate dehydrogenase LDH1 | transcript_product=lactate dehydrogenase LDH1 | location=TGGT1_chrVIII:2023599-2025126(+) | protein_length=329 | sequence_SO=chromosome | SO=protein_coding | is_pseudo=false	TGGT1_232350-t26_1-p1		36 kDa		100% (4)				100% (12)
TGGT1_236040	fructose-1,6-bisphosphate aldolase	47	2	0																													TRUE	Empty	| transcript=TGGT1_288360-t26_1 | gene=TGGT1_288360 | organism=Toxoplasma_gondii_GT1 | gene_product=tryptophanyl-tRNA synthetase (TrpRS2) | transcript_product=tryptophanyl-tRNA synthetase (TrpRS2) | location=TGGT1_chrIX:2284649-2289081(+) | protein_length=689 | sequence_SO=chromosome | SO=protein_coding | is_pseudo=false	TGGT1_288360-t26_1-p1		77 kDa		100% (4)				100% (12)
TGGT1_289690	glyceraldehyde-3-phosphate dehydrogenase GAPDH1	53	2	0																													TRUE	Empty	| transcript=TGGT1_232440-t26_1 | gene=TGGT1_232440 | organism=Toxoplasma_gondii_GT1 | gene_product=Brf1p family coiled coil protein | transcript_product=Brf1p family coiled coil protein | location=TGGT1_chrVIII:2091405-2096025(+) | protein_length=468 | sequence_SO=chromosome | SO=protein_coding | is_pseudo=false	TGGT1_232440-t26_1-p1		54 kDa		100% (4)	100% (4)	100% (2)		100% (3)
TGGT1_205470	putative translational elongation factor 2 family protein	93	2	0																													TRUE	Empty	| transcript=TGGT1_316400B-t26_1 | gene=TGGT1_316400B | organism=Toxoplasma_gondii_GT1 | gene_product=alpha tubulin TUBA1 | transcript_product=alpha tubulin TUBA1 | location=TGGT1_chrXI:5219470-5220918(+) | protein_length=432 | sequence_SO=chromosome | SO=protein_coding | is_pseudo=false	TGGT1_316400B-t26_1-p1		48 kDa		100% (4)				100% (6)
TGGT1_209030	actin ACT1	42	2	2																													TRUE	Empty	| transcript=TGGT1_286420A-t26_1 | gene=TGGT1_286420A | organism=Toxoplasma_gondii_GT1 | gene_product=putative elongation factor 1-alpha (EF-1-ALPHA) | transcript_product=putative elongation factor 1-alpha (EF-1-ALPHA) | location=TGGT1_chrV:1692242-1694172(-) | protein_length=448 | sequence_SO=chromosome | SO=protein_coding | is_pseudo=false	TGGT1_286420A-t26_1-p1		50 kDa	TRUE	100% (3)	100% (2)	100% (2)	100% (2)	100% (9)
TGGT1_220950	hypothetical protein	36	2	0																													TRUE	Empty	| transcript=TGGT1_233100-t26_1 | gene=TGGT1_233100 | organism=Toxoplasma_gondii_GT1 | gene_product=SPFH domain / Band 7 family protein | transcript_product=SPFH domain / Band 7 family protein | location=TGGT1_chrVIII:2412652-2416916(-) | protein_length=290 | sequence_SO=chromosome | SO=protein_coding | is_pseudo=false	TGGT1_233100-t26_1-p1		32 kDa		100% (3)	100% (3)	99% (2)	100% (2)	100% (5)
TGGT1_204400	ATPase synthase subunit alpha	62	2	0																													TRUE	Empty	Alpha-S1-casein OS=Bos taurus GN=CSN1S1 PE=1 SV=2	P02662	CSN1S1	25 kDa		100% (3)	100% (3)	100% (3)	100% (2)	100% (2)
TGGT1_300200	histone H2AZ	16	2	2																													TRUE	Empty	| transcript=TGGT1_273760-t26_1 | gene=TGGT1_273760 | organism=Toxoplasma_gondii_GT1 | gene_product=heat shock protein HSP70 | transcript_product=heat shock protein HSP70 | location=TGGT1_chrVIII:3285695-3287698(-) | protein_length=667 | sequence_SO=chromosome | SO=protein_coding | is_pseudo=false	TGGT1_273760-t26_1-p1		72 kDa	TRUE	100% (3)				100% (10)
																																	TRUE	Empty	| transcript=TGGT1_321450-t26_1 | gene=TGGT1_321450 | organism=Toxoplasma_gondii_GT1 | gene_product=Myb family DNA-binding domain-containing protein | transcript_product=Myb family DNA-binding domain-containing protein | location=TGGT1_chrIb:1792947-1808537(+) | protein_length=4220 | sequence_SO=chromosome | SO=protein_coding | is_pseudo=false	TGGT1_321450-t26_1-p1		437 kDa		99% (3)	99% (2)	99% (2)	99% (3)
																																	TRUE	Empty	| transcript=TGGT1_236040-t26_1 | gene=TGGT1_236040 | organism=Toxoplasma_gondii_GT1 | gene_product=fructose-1,6-bisphosphate aldolase | transcript_product=fructose-1,6-bisphosphate aldolase | location=TGGT1_chrX:5139351-5141389(+) | protein_length=433 | sequence_SO=chromosome | SO=protein_coding | is_pseudo=false	TGGT1_236040-t26_1-p1		47 kDa		100% (2)				100% (6)
																																	TRUE	Empty	| transcript=TGGT1_289690-t26_1 | gene=TGGT1_289690 | organism=Toxoplasma_gondii_GT1 | gene_product=glyceraldehyde-3-phosphate dehydrogenase GAPDH1 | transcript_product=glyceraldehyde-3-phosphate dehydrogenase GAPDH1 | location=TGGT1_chrIX:3189155-3191218(-) | protein_length=489 | sequence_SO=chromosome | SO=protein_coding | is_pseudo=false	TGGT1_289690-t26_1-p1		53 kDa		100% (2)				100% (4)
																																	TRUE	Empty	| transcript=TGGT1_205470-t26_1 | gene=TGGT1_205470 | organism=Toxoplasma_gondii_GT1 | gene_product=putative translation elongation factor 2 family protein | transcript_product=putative translation elongation factor 2 family protein | location=TGGT1_chrVIIa:1297616-1301283(+) | protein_length=832 | sequence_SO=chromosome | SO=protein_coding | is_pseudo=false	TGGT1_205470-t26_1-p1		93 kDa		100% (2)				100% (5)
																																	TRUE	Empty	| transcript=TGGT1_209030-t26_1 | gene=TGGT1_209030 | organism=Toxoplasma_gondii_GT1 | gene_product=actin ACT1 | transcript_product=actin ACT1 | location=TGGT1_chrIb:1014618-1016180(+) | protein_length=376 | sequence_SO=chromosome | SO=protein_coding | is_pseudo=false	TGGT1_209030-t26_1-p1		42 kDa	TRUE	100% (2)	100% (2)			100% (5)
																																	TRUE	Empty	Alpha-S2-casein OS=Bos taurus GN=CSN1S2 PE=1 SV=2	P02663	CSN1S2	26 kDa		100% (2)
																																	TRUE	Empty	| transcript=TGGT1_220950-t26_1 | gene=TGGT1_220950 | organism=Toxoplasma_gondii_GT1 | gene_product=hypothetical protein | transcript_product=hypothetical protein | location=TGGT1_chrII:72817-74397(+) | protein_length=334 | sequence_SO=chromosome | SO=protein_coding | is_pseudo=false	TGGT1_220950-t26_1-p1		36 kDa		99% (2)				100% (5)
																																	TRUE	Empty	| transcript=TGGT1_204400-t26_1 | gene=TGGT1_204400 | organism=Toxoplasma_gondii_GT1 | gene_product=putative ATPase synthase subunit alpha | transcript_product=putative ATPase synthase subunit alpha | location=TGGT1_chrVIIa:1716199-1723634(+) | protein_length=577 | sequence_SO=chromosome | SO=protein_coding | is_pseudo=false	TGGT1_204400-t26_1-p1		62 kDa		99% (2)				100% (4)
																																	TRUE	Empty	| transcript=TGGT1_300200-t26_1 | gene=TGGT1_300200 | organism=Toxoplasma_gondii_GT1 | gene_product=histone H2AZ | transcript_product=histone H2AZ | location=TGGT1_chrXII:122117-123855(-) | protein_length=155 | sequence_SO=chromosome | SO=protein_coding | is_pseudo=false	TGGT1_300200-t26_1-p1		16 kDa		99% (2)	100% (2)	99% (2)	100% (2)	100% (2)

## Sheet: KI-HOOK-3Ty (HIP-mAID-3HA)
		Condition	(-IAA)	(+IAA)
Accession Number	Description	Molecular Weight (kDa)	Peptide Count	Peptide Count
TGGT1_289100	HOOK	79 kDa	45	41
TGGT1_316650	hypothetical protein	135 kDa	18	19
TGGT1_264050	FTS	34 kDa	7	7
TGGT1_308090	rhoptry protein ROP5	61 kDa	6	7
TGGT1_306920	HIP	50 kDa	4	0
TGGT1_286420A	putative elongation factor 1-alpha (EF-1-ALPHA)	50 kDa	2	2
TGGT1_411760	actin	32 kDa	2	4
TGGT1_232440	Brf1p family coiled coil protein	54 kDa	2	0																													TRUE	Empty	| transcript=TGGT1_289100-t26_1 | gene=TGGT1_289100 | organism=Toxoplasma_gondii_GT1 | gene_product=hypothetical protein | transcript_product=hypothetical protein | location=TGGT1_chrIX:2793313-2802752(+) | protein_length=698 | sequence_SO=chromosome | SO=protein_coding | is_pseudo=false	TGGT1_289100-t26_1-p1		79 kDa		100% (12)		100% (45)	100% (41)	100% (39)
TGGT1_248480	ribosomal protein RPS9	22 kDa	2	0																													TRUE	Empty	| transcript=TGGT1_308090-t26_1 | gene=TGGT1_308090 | organism=Toxoplasma_gondii_GT1 | gene_product=rhoptry protein ROP5 | transcript_product=rhoptry protein ROP5 | location=AAQM03000031:206-1855(-) | protein_length=549 | sequence_SO=contig | SO=protein_coding | is_pseudo=false	TGGT1_308090-t26_1-p1		61 kDa		100% (9)	100% (8)	100% (6)	100% (7)	100% (15)
TGGT1_300200	histone H2AZ	16 kDa	2	2																													TRUE	Empty	| transcript=TGGT1_306920-t26_1 | gene=TGGT1_306920 | organism=Toxoplasma_gondii_GT1 | gene_product=hypothetical protein | transcript_product=hypothetical protein | location=TGGT1_chrXI:162761-166466(-) | protein_length=475 | sequence_SO=chromosome | SO=protein_coding | is_pseudo=false	TGGT1_306920-t26_1-p1		50 kDa		100% (5)		100% (4)		100% (8)
TGGT1_321450	Myb family DNA-binding domain-containing protein	437 kDa	2	3																													TRUE	Empty	| transcript=TGGT1_411760-t26_1 | gene=TGGT1_411760 | organism=Toxoplasma_gondii_GT1 | gene_product=actin | transcript_product=actin | location=AAQM03000536:57-991(+) | protein_length=287 | sequence_SO=contig | SO=protein_coding | is_pseudo=false	TGGT1_411760-t26_1-p1		32 kDa	TRUE	100% (4)	100% (4)	100% (2)	100% (4)	100% (3)
TGGT1_233100	SPFH domain / Band 7 family protein	32 kDa	2	2																													TRUE	Empty	| transcript=TGGT1_232350-t26_1 | gene=TGGT1_232350 | organism=Toxoplasma_gondii_GT1 | gene_product=lactate dehydrogenase LDH1 | transcript_product=lactate dehydrogenase LDH1 | location=TGGT1_chrVIII:2023599-2025126(+) | protein_length=329 | sequence_SO=chromosome | SO=protein_coding | is_pseudo=false	TGGT1_232350-t26_1-p1		36 kDa		100% (4)				100% (12)
																																	TRUE	Empty	| transcript=TGGT1_288360-t26_1 | gene=TGGT1_288360 | organism=Toxoplasma_gondii_GT1 | gene_product=tryptophanyl-tRNA synthetase (TrpRS2) | transcript_product=tryptophanyl-tRNA synthetase (TrpRS2) | location=TGGT1_chrIX:2284649-2289081(+) | protein_length=689 | sequence_SO=chromosome | SO=protein_coding | is_pseudo=false	TGGT1_288360-t26_1-p1		77 kDa		100% (4)				100% (12)
																																	TRUE	Empty	| transcript=TGGT1_232440-t26_1 | gene=TGGT1_232440 | organism=Toxoplasma_gondii_GT1 | gene_product=Brf1p family coiled coil protein | transcript_product=Brf1p family coiled coil protein | location=TGGT1_chrVIII:2091405-2096025(+) | protein_length=468 | sequence_SO=chromosome | SO=protein_coding | is_pseudo=false	TGGT1_232440-t26_1-p1		54 kDa		100% (4)	100% (4)	100% (2)		100% (3)
																																	TRUE	Empty	| transcript=TGGT1_316400B-t26_1 | gene=TGGT1_316400B | organism=Toxoplasma_gondii_GT1 | gene_product=alpha tubulin TUBA1 | transcript_product=alpha tubulin TUBA1 | location=TGGT1_chrXI:5219470-5220918(+) | protein_length=432 | sequence_SO=chromosome | SO=protein_coding | is_pseudo=false	TGGT1_316400B-t26_1-p1		48 kDa		100% (4)				100% (6)
																																	TRUE	Empty	| transcript=TGGT1_286420A-t26_1 | gene=TGGT1_286420A | organism=Toxoplasma_gondii_GT1 | gene_product=putative elongation factor 1-alpha (EF-1-ALPHA) | transcript_product=putative elongation factor 1-alpha (EF-1-ALPHA) | location=TGGT1_chrV:1692242-1694172(-) | protein_length=448 | sequence_SO=chromosome | SO=protein_coding | is_pseudo=false	TGGT1_286420A-t26_1-p1		50 kDa	TRUE	100% (3)	100% (2)	100% (2)	100% (2)	100% (9)
																																	TRUE	Empty	| transcript=TGGT1_233100-t26_1 | gene=TGGT1_233100 | organism=Toxoplasma_gondii_GT1 | gene_product=SPFH domain / Band 7 family protein | transcript_product=SPFH domain / Band 7 family protein | location=TGGT1_chrVIII:2412652-2416916(-) | protein_length=290 | sequence_SO=chromosome | SO=protein_coding | is_pseudo=false	TGGT1_233100-t26_1-p1		32 kDa		100% (3)	100% (3)	99% (2)	100% (2)	100% (5)
																																	TRUE	Empty	Alpha-S1-casein OS=Bos taurus GN=CSN1S1 PE=1 SV=2	P02662	CSN1S1	25 kDa		100% (3)	100% (3)	100% (3)	100% (2)	100% (2)
																																	TRUE	Empty	| transcript=TGGT1_273760-t26_1 | gene=TGGT1_273760 | organism=Toxoplasma_gondii_GT1 | gene_product=heat shock protein HSP70 | transcript_product=heat shock protein HSP70 | location=TGGT1_chrVIII:3285695-3287698(-) | protein_length=667 | sequence_SO=chromosome | SO=protein_coding | is_pseudo=false	TGGT1_273760-t26_1-p1		72 kDa	TRUE	100% (3)				100% (10)
																																	TRUE	Empty	| transcript=TGGT1_321450-t26_1 | gene=TGGT1_321450 | organism=Toxoplasma_gondii_GT1 | gene_product=Myb family DNA-binding domain-containing protein | transcript_product=Myb family DNA-binding domain-containing protein | location=TGGT1_chrIb:1792947-1808537(+) | protein_length=4220 | sequence_SO=chromosome | SO=protein_coding | is_pseudo=false	TGGT1_321450-t26_1-p1		437 kDa		99% (3)	99% (2)	99% (2)	99% (3)
																																	TRUE	Empty	| transcript=TGGT1_236040-t26_1 | gene=TGGT1_236040 | organism=Toxoplasma_gondii_GT1 | gene_product=fructose-1,6-bisphosphate aldolase | transcript_product=fructose-1,6-bisphosphate aldolase | location=TGGT1_chrX:5139351-5141389(+) | protein_length=433 | sequence_SO=chromosome | SO=protein_coding | is_pseudo=false	TGGT1_236040-t26_1-p1		47 kDa		100% (2)				100% (6)
																																	TRUE	Empty	| transcript=TGGT1_289690-t26_1 | gene=TGGT1_289690 | organism=Toxoplasma_gondii_GT1 | gene_product=glyceraldehyde-3-phosphate dehydrogenase GAPDH1 | transcript_product=glyceraldehyde-3-phosphate dehydrogenase GAPDH1 | location=TGGT1_chrIX:3189155-3191218(-) | protein_length=489 | sequence_SO=chromosome | SO=protein_coding | is_pseudo=false	TGGT1_289690-t26_1-p1		53 kDa		100% (2)				100% (4)
																																	TRUE	Empty	| transcript=TGGT1_205470-t26_1 | gene=TGGT1_205470 | organism=Toxoplasma_gondii_GT1 | gene_product=putative translation elongation factor 2 family protein | transcript_product=putative translation elongation factor 2 family protein | location=TGGT1_chrVIIa:1297616-1301283(+) | protein_length=832 | sequence_SO=chromosome | SO=protein_coding | is_pseudo=false	TGGT1_205470-t26_1-p1		93 kDa		100% (2)				100% (5)
																																	TRUE	Empty	| transcript=TGGT1_209030-t26_1 | gene=TGGT1_209030 | organism=Toxoplasma_gondii_GT1 | gene_product=actin ACT1 | transcript_product=actin ACT1 | location=TGGT1_chrIb:1014618-1016180(+) | protein_length=376 | sequence_SO=chromosome | SO=protein_coding | is_pseudo=false	TGGT1_209030-t26_1-p1		42 kDa	TRUE	100% (2)	100% (2)			100% (5)
																																	TRUE	Empty	Alpha-S2-casein OS=Bos taurus GN=CSN1S2 PE=1 SV=2	P02663	CSN1S2	26 kDa		100% (2)
																																	TRUE	Empty	| transcript=TGGT1_220950-t26_1 | gene=TGGT1_220950 | organism=Toxoplasma_gondii_GT1 | gene_product=hypothetical protein | transcript_product=hypothetical protein | location=TGGT1_chrII:72817-74397(+) | protein_length=334 | sequence_SO=chromosome | SO=protein_coding | is_pseudo=false	TGGT1_220950-t26_1-p1		36 kDa		99% (2)				100% (5)
																																	TRUE	Empty	| transcript=TGGT1_204400-t26_1 | gene=TGGT1_204400 | organism=Toxoplasma_gondii_GT1 | gene_product=putative ATPase synthase subunit alpha | transcript_product=putative ATPase synthase subunit alpha | location=TGGT1_chrVIIa:1716199-1723634(+) | protein_length=577 | sequence_SO=chromosome | SO=protein_coding | is_pseudo=false	TGGT1_204400-t26_1-p1		62 kDa		99% (2)				100% (4)
																																	TRUE	Empty	| transcript=TGGT1_300200-t26_1 | gene=TGGT1_300200 | organism=Toxoplasma_gondii_GT1 | gene_product=histone H2AZ | transcript_product=histone H2AZ | location=TGGT1_chrXII:122117-123855(-) | protein_length=155 | sequence_SO=chromosome | SO=protein_coding | is_pseudo=false	TGGT1_300200-t26_1-p1		16 kDa		99% (2)	100% (2)	99% (2)	100% (2)	100% (2)

## Sheet: FTS-mAID-3HA
		Condition	(-IAA)
Accession Number	Description	Molecular Weight (kDa)	Peptide Count
TGGT1_289100	HOOK	79 kDa	39
TGGT1_316650	hypothetical protein	135 kDa	21
TGGT1_308090	rhoptry protein ROP5	61 kDa	15
TGGT1_264050	FTS	34 kDa	9
TGGT1_286420A	putative elongation factor 1-alpha (EF-1-ALPHA)	50 kDa	9
TGGT1_306920	HIP	50 kDa	8
TGGT1_411760	actin	32 kDa	3
TGGT1_273760	HSP70	72 kDa	10
TGGT1_232350	lactate dehydrogenase LDH1	36 kDa	12
TGGT1_288360	tryptophanyl-tRNA synthetase (TrpRS2)	77 kDa	12
TGGT1_233100	SPFH domain / Band 7 family protein	32 kDa	5
TGGT1_286420B	putative elongation factor 1-alpha (EF-1-ALPHA)	27 kDa	5
TGGT1_264660	SAG-related sequence SRS44	252 kDa	16
TGGT1_232440	Brf1p family coiled coil protein	54 kDa	3
TGGT1_300200	histone H2AZ	16 kDa	2
TGGT1_209030	actin ACT1	42 kDa	5
TGGT1_220950	hypothetical protein	36 kDa	5
TGGT1_316400B	alpha tubulin TUBA1	48 kDa	6
TGGT1_204400	ATPase synthase subunit alpha	62 kDa	4
TGGT1_295110	rhoptry protein ROP7	63 kDa	5
TGGT1_233460	SAG-related sequence SRS29B	35 kDa	8
TGGT1_211680	protein disulfide isomerase	53 kDa	7
TGGT1_235470	myosin A	93 kDa	8
TGGT1_239260	histone H4	11 kDa	3
TGGT1_205470	putative translation elongation factor 2 family protein	93 kDa	5
TGGT1_311720	chaperonin protein BiP	73 kDa	7
TGGT1_363030	rhoptry protein ROP8	64 kDa	5
TGGT1_236040	fructose-1,6-bisphosphate aldolase	47 kDa	6
TGGT1_289690	glyceraldehyde-3-phosphate dehydrogenase GAPDH1	53 kDa	4
TGGT1_244560	putative heat shock protein 90	98 kDa	5
TGGT1_288380	heat shock protein HSP90	82 kDa	5
TGGT1_321450	Myb family DNA-binding domain-containing protein	437 kDa	0
TGGT1_309600	hypothetical protein	107 kDa	2
TGGT1_227620	dense granule protein GRA2	20 kDa	2
TGGT1_225080	ribosomal protein RPS18	18 kDa	3
TGGT1_248480	ribosomal protein RPS9	22 kDa	4
TGGT1_226960	phosphofructokinase PFKII	131 kDa	4
TGGT1_227280	dense granule protein GRA3	24 kDa	5
TGGT1_270240	MAG1 protein	49 kDa	6
TGGT1_231630	alveolin domain containing intermediate filament IMC4	50 kDa	5
TGGT1_207840	ribosomal protein RPS17	15 kDa	2
TGGT1_262670	ribosomal protein RPL18A	21 kDa	2
TGGT1_286450	dense granule protein GRA5	13 kDa	3
TGGT1_313390	ribosomal protein RPL6	36 kDa	3
TGGT1_263040	ribosomal protein RPS16	24 kDa	3
TGGT1_261570	ribosomal protein RPL7A	31 kDa	3
TGGT1_231640	alveolin domain containing intermediate filament IMC1	70 kDa	4
TGGT1_250770	putative eukaryotic initiation factor-4A	47 kDa	4
TGGT1_268850	enolase 2	52 kDa	4
TGGT1_266640	putative Acetyl-coenzyme A synthetase 2	80 kDa	4
TGGT1_266060	ribosomal protein RPSA	32 kDa	2
TGGT1_309590	rhoptry protein ROP1	50 kDa	2
TGGT1_263300	eukaryotic porin protein	31 kDa	2
TGGT1_229670	ribosomal protein RPS23	16 kDa	2
TGGT1_219540	cytosolic tRNA-Ala synthetase	139 kDa	2
TGGT1_309120	ribosomal protein RPL4	46 kDa	2
TGGT1_312630	putative anonymous antigen-1	286 kDa	3
TGGT1_291960	rhoptry kinase family protein ROP40	58 kDa	3
TGGT1_203310	dense granule protein GRA7	26 kDa	3
TGGT1_270250	dense granule protein GRA1	20 kDa	3
TGGT1_410370	putative transmembrane protein	48 kDa	3
TGGT1_249900	putative adenine nucleotide translocator	35 kDa	3
TGGT1_218410	ribosomal protein RPP0	34 kDa	3
TGGT1_271050	SAG-related sequence SRS34A	19 kDa	3
TGGT1_249270	putative protein disulfide isomerase-related protein	60 kDa	3
TGGT1_270510	asparaginyl-tRNA synthetase (NOB+tRNA synthase)	75 kDa	3
TGGT1_227360	ribosomal protein RPL3	44 kDa	3
TGGT1_248340	GTP-binding nuclear protein ran/tc4	26 kDa	2
TGGT1_258580	rhoptry protein ROP17	69 kDa	3
TGGT1_292130	ribosomal protein RPL13A	33 kDa	2
TGGT1_290950	putative clathrin heavy chain	194 kDa	2
TGGT1_242330	ribosomal protein RPS5	22 kDa	2
TGGT1_318230	phosphoglycerate kinase PGKI	45 kDa	2
TGGT1_221620	putative beta-tubulin	50 kDa	2
TGGT1_273090	cell division protein CDC48CY	89 kDa	2
TGGT1_277270	NTPase II	96 kDa	2
TGGT1_290670	leucyl aminopeptidase LAP	83 kDa	2
TGGT1_324600	heat shock protein	20 kDa	2
TGGT1_204020	ribosomal protein RPL8	28 kDa	2
TGGT1_226410	EF-1 guanine nucleotide exchange domain-containing protein	36 kDa	2
TGGT1_300100	rhoptry neck protein RON2	166 kDa	2
TGGT1_287500	putative T complex chaperonin	59 kDa	2
TGGT1_263090	14-3-3 protein	37 kDa	2
TGGT1_257680	myosin light chain MLC1	24 kDa	2
TGGT1_232300	ribosomal protein RPS3	29 kDa	2
TGGT1_299050	ribosomal protein RPL17	22 kDa	2
TGGT1_247550	heat shock protein HSP60	61 kDa	2
TGGT1_309810	ribosomal protein RPP2	12 kDa	2
TGGT1_207440	ribosomal protein RPS4	36 kDa	2
